# Supplementary material for: Induced proximity of a TIR signaling domain on a plant-mammalian NLR chimera activates defense in plants
Source: Proc Natl Acad Sci U S A. 2020 Jul 24;117(31):18832–9. doi: 10.1073/pnas.2001185117 (PMC7414095; doi:10.1073/pnas.2001185117)
Supplement: Supplementary File [file pnas.2001185117.sd01.xlsx]

## Sheet: Figure 2B
NAIP	ligand	replicate	HR_index
NAIP1	FlaA	1	0
NAIP1	FlaA	2	0
NAIP1	FlaA	3	0
NAIP1	FlaA	4	2
NAIP1	FlaA	5	1
NAIP1	FlaA	6	1
NAIP1	PrgJ	1	0
NAIP1	PrgJ	2	0
NAIP1	PrgJ	3	0
NAIP1	PrgJ	4	2
NAIP1	PrgJ	5	1
NAIP1	PrgJ	6	2
NAIP1	YscF	1	5
NAIP1	YscF	2	5
NAIP1	YscF	3	5
NAIP1	YscF	4	4
NAIP1	YscF	5	2
NAIP1	YscF	6	5
NAIP2	FlaA	1	1
NAIP2	FlaA	2	1
NAIP2	FlaA	3	1
NAIP2	FlaA	4	0
NAIP2	FlaA	5	0
NAIP2	FlaA	6	0
NAIP2	PrgJ	1	1
NAIP2	PrgJ	2	4
NAIP2	PrgJ	3	5
NAIP2	PrgJ	4	5
NAIP2	PrgJ	5	5
NAIP2	PrgJ	6	5
NAIP2	YscF	1	0
NAIP2	YscF	2	0
NAIP2	YscF	3	0
NAIP2	YscF	4	0
NAIP2	YscF	5	1
NAIP2	YscF	6	0
NAIP5	FlaA	1	5
NAIP5	FlaA	2	5
NAIP5	FlaA	3	3
NAIP5	FlaA	4	5
NAIP5	FlaA	5	4
NAIP5	FlaA	6	5
NAIP5	PrgJ	1	0
NAIP5	PrgJ	2	0
NAIP5	PrgJ	3	1
NAIP5	PrgJ	4	1
NAIP5	PrgJ	5	0
NAIP5	PrgJ	6	0
NAIP5	YscF	1	0
NAIP5	YscF	2	0
NAIP5	YscF	3	0
NAIP5	YscF	4	0
NAIP5	YscF	5	0
NAIP5	YscF	6	2

## Sheet: FigureS6AB
sample	rep	time	NAD (uM)	Nicotinamide (uM)
A	1	t = 0 min	2.641	0.299			SAMPLE
A	2	t = 0 min	2.11	0.233			A	SARM1-TIR-NLRC4	NAIP5-6xHA	4xMyc-FlaA
A	3	t = 0 min	2.054	0.204			B	SARM1-TIR-NLRC4	NAIP2-6xHA	4xMyc-FlaA
A	1	t = 30 min	1.594	1.636			C	SARM1(E642A)-TIR-NLRC4	NAIP5-6xHA	4xMyc-FlaA
A	2	t = 30 min	1.588	1.665			D	P2/L6-TIR-NLRC4-HF	NAIP5-6xHA	4xMyc-FlaA
A	3	t = 30 min	1.311	1.506			E	P2/L6-TIR-NLRC4-HF	NAIP2-6xHA	4xMyc-FlaA
B	1	t = 0 min	2.915	0.287			F	RPS4-TIR-NLRC4-HF	NAIP5-6xHA	4xMyc-FlaA
B	2	t = 0 min	3.132	0.26
B	3	t = 0 min	2.025	0.195			FigureS6A	Nam
B	1	t = 30 min	2.56	0.197			FigureS6B	NAD+
B	2	t = 30 min	2.726	0.298
B	3	t = 30 min	1.922	0.208
C	1	t = 0 min	2.901	0.186
C	2	t = 0 min	2.487	0.238
C	3	t = 0 min	2.542	0.268
C	1	t = 30 min	2.82	0.239
C	2	t = 30 min	2.368	0.27
C	3	t = 30 min	2.576	0.291
D	1	t = 0 min	2.641	0.291
D	2	t = 0 min	2.901	0.248
D	3	t = 0 min	2.494	0.293
D	1	t = 30 min	2.17	0.284
D	2	t = 30 min	2.543	0.223
D	3	t = 30 min	2.087	0.228
E	1	t = 0 min	2.451	0.247
E	2	t = 0 min	1.968	0.187
E	3	t = 0 min	2.879	0.323
E	1	t = 30 min	2.471	0.359
E	2	t = 30 min	1.929	0.238
E	3	t = 30 min	2.606	0.303
F	1	t = 0 min	1.54	0.193
F	2	t = 0 min	2.614	0.261
F	3	t = 0 min	2.822	0.252
F	1	t = 30 min	1.101	0.195
F	2	t = 30 min	2.268	0.244
F	3	t = 30 min	2.859	0.237

## Sheet: Figure S7ABC
sample	group	name	time	Nicotinamide (nM)	Nicotinamide (uM)	NAD (nM)	NAD (uM)	v_cADPribose (area)
I 1 t0	1	I	t = 0 min	435.4	0.4354	6222.9	6.2229	0			sample
I 1 t60	2	I	t = 60 min	478.8	0.4788	6312.2	6.3122	4850.73			I	AbTIR-NLRC4-HF	NAIP5-6xHA	4xMyc-FlaA+p19
I 2 t0	1	I	t = 0 min	446.9	0.4469	6371.1	6.3711	0			J	AbTIR-NLRC4-HF	NAIP2-6xHA	4xMyc-FlaA+p19
I 2 t60	2	I	t = 60 min	463.1	0.4631	5819.2	5.8192	5437.67			K	SARM1-NLRC4-HF	NAIP5-6xHA	4xMyc-FlaA+p19
I 3 t0	1	I	t = 0 min	442.5	0.4425	6187.4	6.1874	1262.92			L	SARM1-TIR(E642A)-NLRC4-HF	NAIP5-6xHA	4xMyc-FlaA+p19
I 3 t60	2	I	t = 60 min	464.8	0.4648	5532.2	5.5322	5264.59
J 1 t0	3	J	t = 0 min	439.7	0.4397	6236	6.236	0
J 1 t60	4	J	t = 60 min	428.2	0.4282	5888.6	5.8886	3151.24			Figure S7A	v_cADPribose
J 2 t0	3	J	t = 0 min	418.3	0.4183	6212.2	6.2122	0			Figure S7B	Nam
J 2 t60	4	J	t = 60 min	440.1	0.4401	6033.9	6.0339	4033.85			Figure S7C	NAD+
J 3 t0	3	J	t = 0 min	402.7	0.4027	6033.8	6.0338	1084.63
J 3 t60	4	J	t = 60 min	448.2	0.4482	5737.3	5.7373	4352.49
K 1 t0	5	K	t = 0 min	450.8	0.4508	5989.7	5.9897	0
K 1 t60	6	K	t = 60 min	4442.8	4.4428	1049.6	1.0496	1374.17
K 2 t0	5	K	t = 0 min	437.1	0.4371	5832.8	5.8328	718.88
K 2 t60	6	K	t = 60 min	4628.4	4.6284	855.1	0.8551	0
K 3 t0	5	K	t = 0 min	448.7	0.4487	6417.9	6.4179	0
K 3 t60	6	K	t = 60 min	4590.6	4.5906	1132.4	1.1324	1799.8
L 1 t0	7	L	t = 0 min	453.6	0.4536	5907.5	5.9075	0
L 1 t60	8	L	t = 60 min	487	0.487	6075	6.075	0
L 2 t0	7	L	t = 0 min	448.1	0.4481	5800.6	5.8006	1103.38
L 2 t60	8	L	t = 60 min	476.2	0.4762	5924.1	5.9241	0
L 3 t0	7	L	t = 0 min	395.4	0.3954	6183.2	6.1832	172.059
L 3 t60	8	L	t = 60 min	414.3	0.4143	6307.5	6.3075	0

## Sheet: FigureS7DE
sample	cADPribose	v_cADPribose_area	leave_weight_mg	cADPribose/mg	v_cADPribose_area/mg
P1	1.31	224.017	113.7	0.0115215	1.97025			sample
P1	1.95	0	110.4	0.0171504	0			P1	4xMyc-FlaA	P2/L6TIR-NLRC4-HF	NAIP5-6xHA
P1	3.44	221.169	113.5	0.0302551	1.9452			P2	4xMyc-FlaA	P2/L6TIR-NLRC4-HF	NAIP2-6xHA
P2	2.59	0	120.8	0.0227792	0			p3	4xMyc-FlaA	AbTIR-NLRC4-HF	NAIP5-6xHA
P2	0.68	0	122.8	0.00598065	0			p4	4xMyc-FlaA	AbTIR-NLRC4-HF	NAIP2-6xHA
P2	1.08	0	119.1	0.00949868	0			p5	4xMyc-FlaA	SARM1-TIR-NLRC4-HF	NAIP5-6xHA
P3	1.66	7273.39	127.7	0.0145998	63.97			p6	4xMyc-FlaA	SARM1-TIR-NLRC4-HF	NAIP2-6xHA
P3	0.44	4459.88	119.8	0.00386983	39.225			p7	4xMyc-FlaA	SARM1-TIR(E642A)-NLRC4-HF	NAIP5-6xHA
P3	3.6	4507.89	122.2	0.0316623	39.6472
P4	0	6045	113.7	0	53.1662			Figure S7D	v-cADPRibose
P4	1.12	6583.94	117.6	0.00985048	57.9062			Figure S7E	cADPRibose
P4	0.97	4853.8	110.5	0.00853122	42.6896
P5	3013.81	0	123.9	26.5067	0
P5	3258.93	0	122.8	28.6625	0
P5	3312.86	0	120.6	29.1369	0
P6	890.88	0	115.2	7.83536	0
P6	892.4	0	127.4	7.84872	0
P6	941.27	0	115.5	8.27854	0
P7	8.44	0	113.4	0.0742304	0
P7	2.48	0	110.9	0.0218118	0
P7	1.77	0	118.5	0.0155673	0

## Sheet: Figure S9A
Day0	Colonies from 10ul out of 200ul, 2 leaf discs					0.282743	CM2
Col-0	116	129	99	122
TIRRPS4-NLRC4/NAIP5 #1	131	101	109	127
TIRRPS4-NLRC4/NAIP5 #2	127	109	118	99
TIRRPS4-NLRC4/NAIP5(ΔP-loop)	112	107	120	115
Day3	Colonies from 6ul out of 200ul, 2 leaf discs, 1 in 500 dilution
Col-0	87	77	55	57	41	72
TIRRPS4-NLRC4/NAIP5 #1	109	25	32	48	70	120
TIRRPS4-NLRC4/NAIP5 #2	16	9	21	19	17	29
TIRRPS4-NLRC4/NAIP5(ΔP-loop)	35	29	40	36	18	23
Day0	log10 colonies				Average	Standard deviation
Col-0	3.61307	3.6592	3.54424	3.63497	3.61287	0.0494781
TIRRPS4-NLRC4/NAIP5 #1	3.66588	3.55293	3.58603	3.65241	3.61431	0.0537842
TIRRPS4-NLRC4/NAIP5 #2	3.65241	3.58603	3.62049	3.54424	3.60079	0.0464333
TIRRPS4-NLRC4/NAIP5(ΔP-loop)	3.59783	3.57799	3.62779	3.60931	3.60323	0.0208666
Day3	log10 colonies						Average	Standard deviation
Col-0	6.40895	6.35592	6.20979	6.2253	6.08221	6.32676	6.26815	0.118977
TIRRPS4-NLRC4/NAIP5 #1	6.50685	5.86737	5.97458	6.15067	6.31452	6.54861	6.2271	0.278672
TIRRPS4-NLRC4/NAIP5 #2	5.67355	5.42367	5.79165	5.74818	5.69988	5.93182	5.71146	0.16777
TIRRPS4-NLRC4/NAIP5(ΔP-loop)	6.01349	5.93182	6.07149	6.02573	5.7247	5.83115	5.93306	0.13268

## Sheet: Figure S9B
Day0	Colonies from 10ul out of 200ul, 2 leaf discs					0.282743	CM2
Col-0	110	111	121	119
TIRRPS4-NLRC4/NAIP5 #1	108	123	110	117
TIRRPS4-NLRC4/NAIP5 #2	113	124	109	98
TIRRPS4-NLRC4/NAIP5(ΔP-loop)	126	107	130	99
Day3	Colonies from 6ul out of 200ul, 2 leaf discs
Col-0	55	21	25	35	45	50		1 in 500 dilution
TIRRPS4-NLRC4/NAIP5 #1	55	67	72	85	50	77		1 in 5000 dilution
TIRRPS4-NLRC4/NAIP5 #2	35	41	43	56	35	47
TIRRPS4-NLRC4/NAIP5(ΔP-loop)	61	95	50	47	51	93
Day0	log10 colonies				Average	Standard deviation
Col-0	3.59	3.59393	3.63139	3.62415	3.60987	0.0209456
TIRRPS4-NLRC4/NAIP5 #1	3.58203	3.63851	3.59	3.61679	3.60683	0.0258281
TIRRPS4-NLRC4/NAIP5 #2	3.60169	3.64203	3.58603	3.53983	3.5924	0.0422415
TIRRPS4-NLRC4/NAIP5(ΔP-loop)	3.64898	3.57799	3.66255	3.54424	3.60844	0.0566267
Day3	log10 colonies						Average	Standard deviation
Col-0	6.20979	5.79165	5.86737	7.01349	7.12264	6.1684	6.36222	0.5716
TIRRPS4-NLRC4/NAIP5 #1	6.20979	6.2955	7.32676	6.39885	6.1684	6.35592	6.4592	0.433714
TIRRPS4-NLRC4/NAIP5 #2	6.01349	6.08221	6.10289	6.21761	6.01349	6.14152	6.09521	0.0783719
TIRRPS4-NLRC4/NAIP5(ΔP-loop)	6.25476	6.44715	6.1684	6.14152	6.177	6.43791	6.27112	0.138043
